# Supplementary material for: A more accurate method for colocalisation analysis allowing for multiple causal variants
Source: PLoS Genet. 2021 Sep 29;17(9):e1009440. doi: 10.1371/journal.pgen.1009440 (PMC8504726; doi:10.1371/journal.pgen.1009440)
Supplement: S1 Table — The columns shown are: scenario: the simulated causal variants in traits 1 and 2, for example A-AB indicates trait 1 has causal variant A and trait 2 has causal variants A and B. nsnps_in_region: Number of SNPs in simulated region (1000, 3000). method: method used for coloc analysis inferred_cv_pair estimated pair of causal variants under test. H0,H1,H2,H3,H4 average posterior support for each hypothesis. This is calculated as the sum of posterior probabilities for each hypothesis / number of simulations run. As some variant pairs are unlikely to be tested (eg the pair AA is unlikely to be tested in the scenario A-B) this is not the expected posterior support given AA is tested. (CSV) [file pgen.1009440.s001.csv]

scenario	nsnps_in_region	method	inferred_cv_pair	H0	H1	H2	H3	H4
A-B	1000	single	AA	1.15200997528199e-08	1.27571035165907e-06	2.24605172570651e-06	0.000248184566430297	0.000269115484725918
A-B	1000	single	AB	0.000405738104838236	0.0219525019371264	0.0230122929300297	0.925974271866185	0.00521769516182137
A-B	1000	single	?	3.4920848849628e-06	0.000214778740755663	0.000294114207495697	0.0219893257960145	0.00041495583751584
A-B	1000	cond_it	AA	1.27860601581281e-07	4.29866514441565e-06	7.12853010095803e-06	0.000239660720323033	0.000269617557163346
A-B	1000	cond_it	AB	0.00158919661142193	0.0435206902952949	0.0367145897712677	0.889765495088231	0.00445169490045084
A-B	1000	cond_it	?	1.37592741737372e-05	0.000527068338067632	0.000624076702136938	0.0224146760389676	0.000378752979987474
A-B	1000	cond_abo	AA	1.27860601581281e-07	4.29866514441565e-06	7.12853010095803e-06	0.000239660720323033	0.000269617557163346
A-B	1000	cond_abo	AB	0.00158919126744237	0.0435199423826164	0.0367145951299705	0.889766245061484	0.00445169282515336
A-B	1000	cond_abo	?	1.37592741737372e-05	0.000527068338067632	0.000624076702136938	0.0224146760389676	0.000378752979987474
A-B	1000	susie	AA	1.11157073308094e-08	2.98046917013166e-06	2.59427697938819e-06	0.000654481417261035	0.000381599387548781
A-B	1000	susie	AB	0.000206335177541992	0.0162419851834553	0.0170978728633798	0.880842448937358	0.00227802450493364
A-B	1000	susie	?	2.46417426681909e-05	0.000265093664800158	0.000646122954775963	0.0143273161630377	0.000361825474717982
A-B	1000	hybrid	AA	1.11157073308094e-08	2.98046917013166e-06	2.59427697938819e-06	0.000654481417261035	0.000381599387548781
A-B	1000	hybrid	AB	0.00031827446215361	0.0187673176820188	0.0199467535432502	0.934568242300137	0.00452441201244209
A-B	1000	hybrid	?	2.7866951673948e-05	0.000408291524182669	0.000854593712400799	0.0222391811920022	0.000428399953073741
A-B	3000	single	AB	0.00084724890145325	0.0235235739791612	0.028977826452523	0.919937769258718	0.00431774807480948
A-B	3000	single	?	2.08412316971117e-06	0.000449705805634689	0.000504456476415801	0.0214158142906874	2.37726374257414e-05
A-B	3000	cond_it	AB	0.00287992295941128	0.0425318644266943	0.0444445966823614	0.883804300163428	0.00342264910143725
A-B	3000	cond_it	?	9.08723528986994e-06	0.000920244816331979	0.0010507420946994	0.0214450573014948	1.23685521839158e-05
A-B	3000	cond_abo	AB	0.00287993150192674	0.0425318558647358	0.0444679828715199	0.883780860746523	0.00342270234862698
A-B	3000	cond_abo	?	9.08723528986994e-06	0.000920244816331979	0.0010507420946994	0.0214450573014948	1.23685521839158e-05
A-B	3000	susie	AB	0.000316523560389224	0.013946842815741	0.0153692445311608	0.830622685381538	0.00172387037783733
A-B	3000	susie	?	6.03031253480468e-07	0.000177170022156875	0.000439645523144384	0.0134284348446774	1.66465787678451e-05
A-B	3000	hybrid	AB	0.000727635732923592	0.0206030436001513	0.0257210794004717	0.927295287938695	0.00429878666109056
A-B	3000	hybrid	?	1.8647644181224e-06	0.000418521080233805	0.00055323909291933	0.0208757780269343	2.55970354944839e-05
A-A	1000	single	AA	1.51047431008354e-05	0.000241814066736666	0.000290732045445135	0.0471219664232124	0.932330382721504
A-A	1000	single	BA	4.26679797423142e-10	3.87921379443784e-06	1.4175820245681e-08	0.000128092618953687	0.000394329354225516
A-A	1000	single	?	3.19971424375227e-07	3.35940340428629e-05	1.15667747613827e-05	0.00251622406428663	0.0169119793660111
A-A	1000	cond_it	AA	5.02553219818987e-05	0.000591703019219072	0.000701016402309058	0.0516442428081142	0.929118045606269
A-A	1000	cond_it	BA	2.28327617810497e-09	1.2173065724445e-05	2.71483496432652e-08	0.000144738795808734	0.000369374496314685
A-A	1000	cond_it	?	4.26076078488768e-07	5.99080824545103e-05	2.16032188760935e-05	0.0028012471072689	0.0144852365679536
A-A	1000	cond_abo	AA	5.02553219818987e-05	0.000591703019219072	0.000701016402309058	0.0516442428081142	0.929118045606269
A-A	1000	cond_abo	BA	2.28327617810497e-09	1.2173065724445e-05	2.71483496432652e-08	0.000144738795808734	0.000369374496314685
A-A	1000	cond_abo	?	4.26076078488768e-07	5.99080824545103e-05	2.16032188760935e-05	0.0028012471072689	0.0144852365679536
A-A	1000	susie	AA	6.62565572265174e-06	0.000184400840342775	0.000262686575844129	0.0462368634382583	0.880677844542464
A-A	1000	susie	?	3.09423161110799e-06	0.00047547347390023	0.00113189171216965	0.00607571483267673	0.00968224680227386
A-A	1000	hybrid	AA	1.15044853604383e-05	0.000218686162673998	0.000318223908523658	0.0474039400996278	0.932573961133288
A-A	1000	hybrid	BA	4.26679797423142e-10	3.87921379443784e-06	1.4175820245681e-08	0.000128092618953687	0.000394329354225516
A-A	1000	hybrid	?	3.34068869566821e-06	0.000486818792323254	0.00113642934668546	0.00652685766873083	0.0150044482404069
A-A	3000	single	AA	2.29229258847021e-05	0.000335562364333114	0.000368924803797054	0.046772040699775	0.925180961577344
A-A	3000	single	?	3.79897973621759e-07	3.54714172040883e-05	2.86160378314085e-05	0.00211761497050355	0.0251375053053533
A-A	3000	cond_it	AA	8.0111117513914e-05	0.000754637247252398	0.000940585310909203	0.0519972688672738	0.916330490240556
A-A	3000	cond_it	AB	8.45435915694566e-08	1.4803499445729e-07	7.99662486927808e-06	1.40020112255118e-05	0.000493232702844957
A-A	3000	cond_it	BA	4.13170652287461e-10	5.41758831391657e-07	3.1152999347107e-08	4.08485269396419e-05	0.00047404206558474
A-A	3000	cond_it	?	2.97818817344671e-06	8.91144730692053e-05	0.000294231360516933	0.00308190207554497	0.0264286811191903
A-A	3000	cond_abo	AA	8.01094850934491e-05	0.000754630835496801	0.000940020766511651	0.0519956706435809	0.916332661052823
A-A	3000	cond_abo	AB	8.45435915694566e-08	1.4803499445729e-07	7.99662486927808e-06	1.40020112255118e-05	0.000493232702844957
A-A	3000	cond_abo	BA	4.13170652287461e-10	5.41758831391657e-07	3.1152999347107e-08	4.08485269396419e-05	0.00047404206558474
A-A	3000	cond_abo	?	2.97818817344671e-06	8.91144730692053e-05	0.000294231360516933	0.00308190207554497	0.0264286811191903
A-A	3000	susie	AA	9.0415412319739e-06	0.000220308432671464	0.000230004834955149	0.0442708616513085	0.824857412405811
A-A	3000	susie	?	1.23322447547642e-07	0.000112145320668494	1.42440932108839e-05	0.00247657307381071	0.0138917595506871
A-A	3000	hybrid	AA	1.81288383077322e-05	0.000295344874369159	0.000323621261443359	0.0466717591099288	0.925371558287084
A-A	3000	hybrid	?	3.85319515082104e-07	0.00013612167453296	3.12078627496128e-05	0.00298571956366964	0.0246816171259245
A-AB	1000	single	AA	3.46393513761525e-07	1.45886030834659e-05	0.000252728677453124	0.0402918033343598	0.483792864597808
A-AB	1000	single	AB	3.27295161833542e-06	4.67382730791018e-05	0.011555948052142	0.26851703816216	0.158737106187944
A-AB	1000	single	?	1.93227761635229e-07	1.4491772297715e-05	0.00022843728764311	0.0175384491568359	0.019005993322301
A-AB	1000	cond_it	AA	1.69013191351561e-05	0.000617432907732582	0.00095340936407954	0.0610471544853332	0.743582718504031
A-AB	1000	cond_it	AB	0.000271149228096314	0.0148701814051397	0.0231851503500805	0.52791311446804	0.153967658434654
A-AB	1000	cond_it	BA	2.03159959698321e-13	2.66379311534929e-10	2.33524520488431e-07	0.000306192721669194	0.000211708202253753
A-AB	1000	cond_it	?	7.09339599725519e-06	0.000863627443370545	0.000661348068347801	0.0309248386011031	0.0302373930093161
A-AB	1000	cond_abo	AA	1.92729391004196e-05	0.00171419233895904	0.000899310648079625	0.0571356897770146	0.746449150877158
A-AB	1000	cond_abo	AB	0.00105925580053002	0.0212127556054897	0.028587449966509	0.628960326895236	0.0403874656182458
A-AB	1000	cond_abo	BA	2.03159959698321e-13	2.66379311534929e-10	2.33524520488431e-07	0.000306192721669194	0.000211708202253753
A-AB	1000	cond_abo	?	3.80185195732985e-05	0.00330104171764951	0.00108161606714109	0.0352447211278512	0.0230289030859196
A-AB	1000	susie	AA	1.33798929261352e-05	0.000807817640542858	0.000256822172861669	0.0493217089687457	0.800377473397461
A-AB	1000	susie	BB	2.8410639742824e-15	2.02458330992095e-14	5.06827242740282e-05	0.000360959443951943	0.000106492546776849
A-AB	1000	susie	AB	0.000195876027613911	0.0197237477132154	0.0146684114121952	0.735811042470136	0.00628486020067315
A-AB	1000	susie	BA	3.15778678128091e-06	2.25028456646603e-05	5.98812289691538e-05	0.000426710540277167	5.88231333364426e-06
A-AB	1000	susie	?	0.000438791778601678	0.00128440143818528	0.00254278342659952	0.0335191601295032	0.00781071814939009
A-AB	1000	hybrid	AA	1.35094881011179e-05	0.000809367605015457	0.000324062969340524	0.0510506655680254	0.814123637892832
A-AB	1000	hybrid	BB	2.8410639742824e-15	2.02458330992095e-14	5.06827242740282e-05	0.000360959443951943	0.000106492546776849
A-AB	1000	hybrid	AB	0.000197221544559311	0.0197316952940795	0.0163214610176378	0.748207084939137	0.0248689620750525
A-AB	1000	hybrid	BA	3.15778678128091e-06	2.25028456646603e-05	5.98812289691538e-05	0.000426710540277167	5.88231333364426e-06
A-AB	1000	hybrid	?	0.000438884409151289	0.00129676250706273	0.00256287239231203	0.0367005858681382	0.013405039901056
A-AB	3000	single	AA	4.13174492581435e-07	9.26149394941364e-06	0.000297184482362728	0.0325118400756665	0.482725342224306
A-AB	3000	single	BB	2.19095778533099e-36	1.69841774695475e-33	1.30008958657281e-07	9.99460722043911e-05	0.000418058633862855
A-AB	3000	single	AB	4.25110722293056e-06	6.28882073260544e-05	0.0112891954154391	0.24935153984578	0.177634094336149
A-AB	3000	single	?	9.01108985252966e-08	8.03057251271489e-06	0.000283211675368263	0.0205452090725209	0.0247593134909794
A-AB	3000	cond_it	AA	2.13049498226269e-05	0.000710963883821277	0.00109512375162758	0.0542122994912596	0.734115748337976
A-AB	3000	cond_it	BB	1.24466422148709e-17	1.17650602872609e-15	5.55503445781637e-06	0.000576988698048019	0.000453725697544791
A-AB	3000	cond_it	AB	0.000278068685903699	0.0133652393849561	0.0254471989548372	0.526681582754444	0.180341899857166
A-AB	3000	cond_it	BA	1.1745999842406e-15	1.54014315481479e-12	1.23997382968142e-08	1.62586176703206e-05	0.000501863696075971
A-AB	3000	cond_it	?	8.18027644809254e-06	0.00112144460832163	0.000808002156982918	0.0356490259048098	0.0370247460171681
A-AB	3000	cond_abo	AA	2.74478772842601e-05	0.00187559462289544	0.00100755095168422	0.0496761526422889	0.737568694320354
A-AB	3000	cond_abo	BB	1.24466422148709e-17	1.17650602872609e-15	5.55503445781637e-06	0.000576988698048019	0.000453725697544791
A-AB	3000	cond_abo	AB	0.00119775119918073	0.0238500147536471	0.0311999102833264	0.636713681118201	0.0531526322829513
A-AB	3000	cond_abo	BA	1.1745999842406e-15	1.54014315481479e-12	1.23997382968142e-08	1.62586176703206e-05	0.000501863696075971
A-AB	3000	cond_abo	?	2.82805570084551e-05	0.0020130647027205	0.000988341770969869	0.0413845125974042	0.0301971993356276
A-AB	3000	susie	AA	3.88870572427635e-06	0.000330154516150515	0.000231335447633225	0.0425924637695344	0.734044230099818
A-AB	3000	susie	AB	8.83285162847464e-05	0.00843669542462805	0.0106120924315439	0.697434616175283	0.00985313791858078
A-AB	3000	susie	?	3.90636022911961e-06	0.000293197609953472	0.00023594076612646	0.0254866861239351	0.00869529504649156
A-AB	3000	hybrid	AA	4.23413368306394e-06	0.000332331018504488	0.00037350030898307	0.0440214813466073	0.761486069772533
A-AB	3000	hybrid	BB	2.19095778533099e-36	1.69841774695475e-33	1.30008958657281e-07	9.99460722043911e-05	0.000418058633862855
A-AB	3000	hybrid	AB	9.09819089848012e-05	0.00845479737168481	0.015035160696666	0.719660450228301	0.0469140502088709
A-AB	3000	hybrid	?	3.9690625452903e-06	0.000298927864506641	0.000286393587939596	0.0290848991502163	0.0174760694021496
AB-AB	1000	single	AA	6.01388768939717e-09	7.1725809537214e-06	4.24085026711973e-06	0.0244456251097877	0.38595962211177
AB-AB	1000	single	BB	5.86286066671443e-08	6.39901999925246e-06	1.32880788698208e-05	0.0176532489686632	0.272431171970528
AB-AB	1000	single	AB	4.03471359918434e-08	1.04462394305287e-05	1.21465046241147e-05	0.0466360104794874	0.0668830230959887
AB-AB	1000	single	BA	5.72512049271687e-09	1.95314232705084e-05	8.86008922649701e-06	0.0513517623233805	0.0757031737723354
AB-AB	1000	single	?	1.23705304201461e-09	2.73998429774461e-06	4.09627537220216e-06	0.0279277612653923	0.0309195679045514
AB-AB	1000	cond_it	AA	1.49694415203689e-05	0.000536871747972446	0.000649762482136613	0.0555310128385286	0.648475716823177
AB-AB	1000	cond_it	BB	8.26417052047718e-06	0.000946688779266544	0.000638922124183018	0.0418514092515168	0.56228388234118
AB-AB	1000	cond_it	AB	0.000128230502157761	0.00991112052796977	0.00831155943773429	0.380061050155486	0.183358872709985
AB-AB	1000	cond_it	BA	0.000219295425522765	0.00733145127373857	0.0130261328169326	0.374078577403625	0.183469543080181
AB-AB	1000	cond_it	?	5.47166544201526e-05	0.00221021218719611	0.00249308324307353	0.0931486556386535	0.0698016656099901
AB-AB	1000	cond_abo	AA	3.00364563860105e-05	0.000853706974976125	0.00552431058903629	0.0476765953715206	0.651123683941415
AB-AB	1000	cond_abo	BB	2.2180466633347e-05	0.00154294459930904	0.0011531418511255	0.0386151968539669	0.564395702895632
AB-AB	1000	cond_abo	AB	0.0016268358643228	0.0161916850534843	0.0152445085677624	0.512418217817309	0.0362895860304546
AB-AB	1000	cond_abo	BA	0.00168568210754654	0.0140363247712607	0.0189231658476922	0.506306871115364	0.0371729561581359
AB-AB	1000	cond_abo	?	0.000198757595230644	0.00384391009549505	0.00477114524117195	0.101186466487665	0.0577080539137711
AB-AB	1000	susie	AA	3.03311116337929e-05	0.000684579174877669	0.000521697390923354	0.0459465896718675	0.778858469317365
AB-AB	1000	susie	BB	4.22583122782654e-05	0.000498549723766479	0.000484042333448447	0.0409578075578686	0.660100675405973
AB-AB	1000	susie	AB	0.000516217433419627	0.0168817498320964	0.0184707887501219	0.692689475916724	0.00321260140097228
AB-AB	1000	susie	BA	0.000484207279476211	0.0171320557119171	0.018409917892394	0.687786281257181	0.00170837119236471
AB-AB	1000	susie	?	3.7784349323816e-05	0.00167165570453714	0.00169565323486818	0.0756144912705777	0.0173345821073598
AB-AB	1000	hybrid	AA	3.03333173034859e-05	0.00068521643565567	0.000522292285466447	0.046088020546831	0.782361637414744
AB-AB	1000	hybrid	BB	4.22622341316371e-05	0.000499252361747282	0.000487039217638289	0.041354735353583	0.675325044166235
AB-AB	1000	hybrid	AB	0.000516255008537366	0.016883632035279	0.0184727905898493	0.693753481879991	0.00943634048634435
AB-AB	1000	hybrid	BA	0.000484208592092335	0.0171340406301432	0.0184105861465916	0.688205359881453	0.00701580474971962
AB-AB	1000	hybrid	?	3.7785151838023e-05	0.00167287044097491	0.00169748947641852	0.0773420909336463	0.0197705973304556
AB-AB	3000	single	AA	3.40376378869875e-09	4.74754691219174e-06	4.13508999159537e-06	0.0263818674888556	0.379308728335761
AB-AB	3000	single	BB	1.13504609942563e-08	5.97410319690966e-06	1.21685492533514e-05	0.0227934907840613	0.267861930342561
AB-AB	3000	single	AB	5.40528788980263e-08	1.17960137534789e-05	2.00828106496325e-05	0.0489688423737446	0.0732790174950875
AB-AB	3000	single	BA	4.04254639902961e-08	1.70339557801388e-05	7.65771993651595e-06	0.0548609751199656	0.0829381269757448
AB-AB	3000	single	?	7.25049334280946e-10	1.5754385075479e-06	3.18217779029807e-06	0.0203064236614788	0.0232121340593502
AB-AB	3000	cond_it	AA	6.61531191423492e-06	0.000705685333549219	0.000634088115986292	0.0562290802951679	0.635688779648045
AB-AB	3000	cond_it	BB	1.19938974859578e-05	0.000566269156980306	0.000650013129856359	0.0515196068836622	0.581449008123725
AB-AB	3000	cond_it	AB	8.57765330023165e-05	0.0123237551258726	0.00781089103190225	0.377632624869932	0.170022600107685
AB-AB	3000	cond_it	BA	9.66220830154832e-05	0.00941183075204595	0.0117903364443733	0.383948286521272	0.195271058914319
AB-AB	3000	cond_it	?	2.16979140572622e-05	0.00222826970691366	0.00207076733173994	0.0853206461686107	0.0663171681014764
AB-AB	3000	cond_abo	AA	7.93456510168027e-06	0.00389575491119782	0.000716545158524253	0.050441051639627	0.638202962430212
AB-AB	3000	cond_abo	BB	1.44545928069706e-05	0.000572531634204148	0.000577272193628445	0.0475636152247721	0.585469017546298
AB-AB	3000	cond_abo	AB	0.000222252693923103	0.0169344758994205	0.0120398474419442	0.507084738154896	0.0315943334782103
AB-AB	3000	cond_abo	BA	0.000255442596113057	0.0123663518936623	0.0170119977868253	0.530527218616252	0.040357123822174
AB-AB	3000	cond_abo	?	6.71296832267089e-05	0.00325397793880299	0.00252519275989537	0.0903268141221486	0.0597854347187244
AB-AB	3000	susie	AA	6.01837708760451e-06	0.000328843022032783	0.000294355051862988	0.0447918996298972	0.704837951276633
AB-AB	3000	susie	BB	1.07497831362792e-05	0.000305650640182572	0.000303353401381233	0.046620596561157	0.619599027852486
AB-AB	3000	susie	AB	4.03133464191407e-05	0.00931117019020665	0.00794770502636753	0.627852955817835	0.00199811468652867
AB-AB	3000	susie	BA	6.33432613866122e-05	0.00722171776907442	0.0090745618451625	0.629508500579811	0.00180027032695012
AB-AB	3000	susie	?	3.7782845619584e-06	0.000634258111558051	0.00100743127841261	0.0816064578976571	0.0172662091428362
AB-AB	3000	hybrid	AA	6.01890142983733e-06	0.000329352160045747	0.000294660776826004	0.0461897729303668	0.713283822174338
AB-AB	3000	hybrid	BB	1.0756137012059e-05	0.000307011243597239	0.000306177216337494	0.0474163770967416	0.639524445145691
AB-AB	3000	hybrid	AB	4.03606058792516e-05	0.00931542779663186	0.00795298055294042	0.629323748244997	0.0160617833176862
AB-AB	3000	hybrid	BA	6.33798586268865e-05	0.00722821621651504	0.00907846600478763	0.630751691028689	0.0186813556996721
AB-AB	3000	hybrid	?	3.77830248859206e-06	0.000634476620895379	0.00100762052152928	0.0822368167557672	0.0197442508045009
