# Supplementary material for: A more accurate method for colocalisation analysis allowing for multiple causal variants
Source: PLoS Genet. 2021 Sep 29;17(9):e1009440. doi: 10.1371/journal.pgen.1009440 (PMC8504726; doi:10.1371/journal.pgen.1009440)
Supplement: S1 Data — (ZIP) [file pgen.1009440.s004.zip]

Archive with 2 entries (2 files):
- dataset-abo-example.RData
- dataset-iterative-example.RData
